# Supplementary material for: Prediction of Phage Virion Proteins Using Machine Learning Methods
Source: Molecules. 2023 Feb 28;28(5):2238. doi: 10.3390/molecules28052238 (PMC10004995; doi:10.3390/molecules28052238)
Supplement: Supplementary file 1 [file molecules-28-02238-s001.zip › SupplementaryTableS1.xlsx]

## Sheet: Sheet1
Table S1. Features and methods wise performance measures
Sequence features	Training Dataset									Independent Dataset
Amino acid composition (AAC)	Method	sensitivity	specificity	accuracy	precision	mcc	f1	auc		Method	sensitivity_independent	specificity_independent	accuracy_independent	precision_independent	mcc_independent	f1_independent	auc_independent
	LR	0.94	0.67	0.83	0.81	0.65	0.87	0.843		LR	0.82	0.48	0.66	0.64	0.32	0.719	0.752
	GNB	0.9	0.78	0.87	0.9	0.68	0.9	0.832		GNB	0.82	0.58	0.73	0.78	0.4	0.799	0.779
	KNN	0.87	0.86	0.87	0.95	0.67	0.908	0.861		KNN	0.82	0.62	0.76	0.83	0.43	0.825	0.774
	DT	0.8	0.5	0.7	0.76	0.31	0.779	0.682		DT	0.87	0.56	0.73	0.72	0.46	0.788	0.696
	SVM	0.89	0.58	0.77	0.76	0.5	0.82	0.846		SVM	0.85	0.54	0.71	0.7	0.41	0.768	0.801
	RF	0.79	0.67	0.77	0.9	0.4	0.841	0.853		RF	0.82	0.89	0.83	0.97	0.59	0.889	0.797
	ABC	0.72	0.4	0.67	0.86	0.1	0.784	0.78		ABC	0.78	0.53	0.7	0.78	0.31	0.78	0.72
	GBC	0.83	0.71	0.8	0.9	0.5	0.864	0.852		GBC	0.79	0.62	0.74	0.86	0.38	0.824	0.774
Di-peptide composition (DPC)	Method	sensitivity	specificity	accuracy	precision	mcc	f1	auc		Method	sensitivity_independent	specificity_independent	accuracy_independent	precision_independent	mcc_independent	f1_independent	auc_independent
	LR	0.95	0.73	0.87	0.86	0.71	0.903	0.835		LR	0.87	0.55	0.72	0.7	0.44	0.776	0.764
	GNB	0.76	0.6	0.73	0.9	0.29	0.824	0.708		GNB	0.82	0.67	0.78	0.86	0.47	0.84	0.768
	KNN	0.86	0.67	0.8	0.86	0.52	0.86	0.822		KNN	0.84	0.61	0.76	0.8	0.45	0.82	0.765
	DT	0.75	0.4	0.63	0.71	0.15	0.729	0.558		DT	0.74	0.5	0.68	0.83	0.21	0.782	0.567
	SVM	0.95	0.73	0.87	0.86	0.71	0.903	0.836		SVM	0.82	0.56	0.72	0.77	0.39	0.794	0.762
	RF	0.69	0	0.67	0.95	-0.12	0.799	0.806		RF	0.73	0.78	0.73	0.97	0.32	0.833	0.743
	ABC	0.86	0.67	0.8	0.86	0.52	0.86	0.74		ABC	0.82	0.58	0.73	0.78	0.4	0.799	0.722
	GBC	0.76	0.6	0.73	0.9	0.29	0.824	0.766		GBC	0.76	0.73	0.76	0.94	0.39	0.84	0.728
Pseudo amino acid composition (PAAC)	Method	sensitivity	specificity	accuracy	precision	mcc	f1	auc		Method	sensitivity_independent	specificity_independent	accuracy_independent	precision_independent	mcc_independent	f1_independent	auc_independent
	LR	0.86	0.67	0.8	0.86	0.52	0.86	0.808		LR	0.83	0.59	0.74	0.78	0.43	0.804	0.759
	GNB	0.79	0.67	0.77	0.9	0.4	0.841	0.674		GNB	0.75	0.48	0.67	0.78	0.22	0.765	0.656
	KNN	0.77	0.75	0.77	0.95	0.39	0.851	0.772		KNN	0.76	0.79	0.77	0.95	0.42	0.844	0.78
	DT	0.86	0.67	0.8	0.86	0.52	0.86	0.634		DT	0.76	0.48	0.67	0.75	0.25	0.755	0.594
	SVM	0.95	0.73	0.87	0.86	0.71	0.903	0.835		SVM	0.81	0.51	0.69	0.72	0.34	0.762	0.73
	RF	0.79	0.67	0.77	0.9	0.4	0.841	0.777		RF	0.76	0.83	0.77	0.97	0.42	0.852	0.717
	ABC	0.8	0.8	0.8	0.95	0.49	0.869	0.734		ABC	0.82	0.64	0.77	0.84	0.45	0.83	0.692
	GBC	0.83	0.83	0.83	0.95	0.58	0.886	0.789		GBC	0.81	0.8	0.81	0.94	0.54	0.87	0.711
Composition-transition-distribution (CTD)	Method	sensitivity	specificity	accuracy	precision	mcc	f1	auc		Method	sensitivity_independent	specificity_independent	accuracy_independent	precision_independent	mcc_independent	f1_independent	auc_independent
	LR	1	0.9	0.97	0.95	0.93	0.974	0.915		LR	0.67	0.29	0.57	0.73	-0.03	0.699	0.492
	GNB	0.79	0.45	0.67	0.71	0.26	0.748	0.629		GNB	0.81	0.4	0.55	0.45	0.21	0.579	0.592
	KNN	0.72	1	0.73	1	0.28	0.837	0.815		KNN	0.69	0.67	0.69	0.98	0.14	0.81	0.483
	DT	0.9	0.78	0.87	0.9	0.68	0.9	0.735		DT	0.79	0.43	0.61	0.58	0.23	0.669	0.536
	SVM	1	1	1	1	1	1	0.949		SVM	0.74	0.52	0.69	0.84	0.24	0.787	0.652
	RF	0.75	1	0.77	1	0.41	0.857	0.925		RF	0.72	0.67	0.71	0.95	0.24	0.819	0.649
	ABC	0.87	0.86	0.87	0.95	0.67	0.908	0.877		ABC	0.7	0.39	0.63	0.78	0.09	0.738	0.537
	GBC	0.87	0.86	0.87	0.95	0.67	0.908	0.892		GBC	0.74	0.46	0.66	0.78	0.19	0.759	0.583
AAC and DPC	Method	sensitivity	specificity	accuracy	precision	mcc	f1	auc		Method	sensitivity_independent	specificity_independent	accuracy_independent	precision_independent	mcc_independent	f1_independent	auc_independent
	LR	0.9	0.7	0.83	0.86	0.62	0.88	0.847		LR	0.85	0.55	0.72	0.72	0.43	0.78	0.789
	GNB	0.76	0.6	0.73	0.9	0.29	0.824	0.714		GNB	0.82	0.69	0.79	0.88	0.49	0.849	0.772
	KNN	0.9	0.78	0.87	0.9	0.68	0.9	0.848		KNN	0.79	0.55	0.71	0.78	0.34	0.785	0.746
	DT	0.82	0.62	0.77	0.86	0.43	0.84	0.65		DT	0.82	0.56	0.72	0.77	0.39	0.794	0.654
	SVM	0.94	0.67	0.83	0.81	0.65	0.87	0.842		SVM	0.83	0.5	0.68	0.67	0.35	0.741	0.746
	RF	0.69	0	0.67	0.95	-0.12	0.799	0.828		RF	0.76	0.83	0.77	0.97	0.42	0.852	0.774
	ABC	0.77	0.5	0.7	0.81	0.26	0.789	0.759		ABC	0.78	0.55	0.71	0.8	0.33	0.79	0.762
	GBC	0.8	0.8	0.8	0.95	0.49	0.869	0.822		GBC	0.82	0.89	0.83	0.97	0.59	0.889	0.768
AAC and PAAC	Method	sensitivity	specificity	accuracy	precision	mcc	f1	auc		Method	sensitivity_independent	specificity_independent	accuracy_independent	precision_independent	mcc_independent	f1_independent	auc_independent
	LR	0.85	0.6	0.77	0.81	0.46	0.83	0.83		LR	0.83	0.57	0.73	0.77	0.42	0.799	0.77
	GNB	0.83	0.71	0.8	0.9	0.5	0.864	0.731		GNB	0.79	0.53	0.7	0.77	0.33	0.78	0.723
	KNN	0.76	0.6	0.73	0.9	0.29	0.824	0.786		KNN	0.79	0.78	0.79	0.94	0.48	0.858	0.762
	DT	0.79	0.45	0.67	0.71	0.26	0.748	0.682		DT	0.75	0.43	0.63	0.67	0.2	0.708	0.628
	SVM	0.95	0.73	0.87	0.86	0.71	0.903	0.836		SVM	0.81	0.51	0.69	0.72	0.34	0.762	0.73
	RF	0.79	0.67	0.77	0.9	0.4	0.841	0.837		RF	0.79	0.82	0.8	0.95	0.51	0.863	0.762
	ABC	0.83	0.83	0.83	0.95	0.58	0.886	0.79		ABC	0.79	0.62	0.74	0.86	0.38	0.824	0.739
	GBC	0.95	0.89	0.93	0.95	0.84	0.95	0.83		GBC	0.82	0.64	0.77	0.84	0.45	0.83	0.758
AAC and CTD	Method	sensitivity	specificity	accuracy	precision	mcc	f1	auc		Method	sensitivity_independent	specificity_independent	accuracy_independent	precision_independent	mcc_independent	f1_independent	auc_independent
	LR	1	0.9	0.97	0.95	0.93	0.974	0.915		LR	0.67	0.29	0.57	0.73	-0.03	0.699	0.492
	GNB	0.79	0.45	0.67	0.71	0.26	0.748	0.646		GNB	0.81	0.4	0.55	0.45	0.21	0.579	0.612
	KNN	0.72	1	0.73	1	0.28	0.837	0.816		KNN	0.69	0.67	0.69	0.98	0.14	0.81	0.486
	DT	0.77	0.5	0.7	0.81	0.26	0.789	0.76		DT	0.8	0.47	0.66	0.67	0.29	0.729	0.645
	SVM	1	1	1	1	1	1	0.948		SVM	0.74	0.52	0.69	0.84	0.24	0.787	0.653
	RF	0.81	1	0.83	1	0.6	0.895	0.93		RF	0.74	0.8	0.74	0.97	0.36	0.84	0.776
	ABC	0.83	0.83	0.83	0.95	0.58	0.886	0.923		ABC	0.74	0.48	0.67	0.8	0.21	0.769	0.717
	GBC	0.84	1	0.87	1	0.68	0.913	0.918		GBC	0.81	0.71	0.79	0.89	0.49	0.848	0.744
DPC and PAAC	Method	sensitivity	specificity	accuracy	precision	mcc	f1	auc		Method	sensitivity_independent	specificity_independent	accuracy_independent	precision_independent	mcc_independent	f1_independent	auc_independent
	LR	0.82	0.62	0.77	0.86	0.43	0.84	0.824		LR	0.84	0.61	0.76	0.8	0.45	0.82	0.772
	GNB	0.76	0.6	0.73	0.9	0.29	0.824	0.719		GNB	0.82	0.67	0.78	0.86	0.47	0.84	0.777
	KNN	0.76	0.6	0.73	0.9	0.29	0.824	0.785		KNN	0.79	0.78	0.79	0.94	0.48	0.858	0.767
	DT	0.82	0.62	0.77	0.86	0.43	0.84	0.593		DT	0.76	0.44	0.64	0.69	0.21	0.723	0.597
	SVM	0.95	0.73	0.87	0.86	0.71	0.903	0.835		SVM	0.81	0.51	0.69	0.72	0.34	0.762	0.73
	RF	0.7	0.33	0.67	0.9	0.02	0.787	0.811		RF	0.72	0.83	0.72	0.98	0.29	0.83	0.738
	ABC	0.86	0.75	0.83	0.9	0.59	0.88	0.747		ABC	0.82	0.62	0.76	0.83	0.43	0.825	0.744
	GBC	0.8	0.8	0.8	0.95	0.49	0.869	0.756		GBC	0.79	0.74	0.78	0.92	0.45	0.85	0.749
DPC and CTD	Method	sensitivity	specificity	accuracy	precision	mcc	f1	auc		Method	sensitivity_independent	specificity_independent	accuracy_independent	precision_independent	mcc_independent	f1_independent	auc_independent
	LR	1	0.9	0.97	0.95	0.93	0.974	0.915		LR	0.67	0.29	0.57	0.73	-0.03	0.699	0.492
	GNB	0.79	0.67	0.77	0.9	0.4	0.841	0.674		GNB	0.8	0.53	0.7	0.75	0.34	0.774	0.69
	KNN	0.72	1	0.73	1	0.28	0.837	0.818		KNN	0.69	0.67	0.69	0.98	0.14	0.81	0.484
	DT	0.83	0.71	0.8	0.9	0.5	0.864	0.693		DT	0.74	0.41	0.61	0.66	0.15	0.698	0.52
	SVM	1	1	1	1	1	1	0.948		SVM	0.74	0.52	0.69	0.84	0.24	0.787	0.652
	RF	0.72	1	0.73	1	0.28	0.837	0.885		RF	0.7	1	0.71	1	0.27	0.824	0.761
	ABC	0.9	0.78	0.87	0.9	0.68	0.9	0.845		ABC	0.79	0.62	0.74	0.86	0.38	0.824	0.728
	GBC	0.84	1	0.87	1	0.68	0.913	0.846		GBC	0.77	0.65	0.74	0.89	0.37	0.826	0.651
PAAC and CTD	Method	sensitivity	specificity	accuracy	precision	mcc	f1	auc		Method	sensitivity_independent	specificity_independent	accuracy_independent	precision_independent	mcc_independent	f1_independent	auc_independent
	LR	0.95	0.8	0.9	0.9	0.77	0.924	0.93		LR	0.74	0.46	0.66	0.78	0.19	0.759	0.582
	GNB	0.79	0.45	0.67	0.71	0.26	0.748	0.674		GNB	0.79	0.4	0.56	0.48	0.21	0.597	0.61
	KNN	0.86	0.75	0.83	0.9	0.59	0.88	0.866		KNN	0.68	0.31	0.54	0.62	-0.01	0.649	0.558
	DT	0.76	0.6	0.73	0.9	0.29	0.824	0.723		DT	0.78	0.67	0.76	0.89	0.4	0.831	0.596
	SVM	1	0.9	0.97	0.95	0.93	0.974	0.952		SVM	0.82	0.62	0.76	0.83	0.43	0.825	0.716
	RF	0.87	0.86	0.87	0.95	0.67	0.908	0.895		RF	0.74	0.89	0.76	0.98	0.4	0.843	0.736
	ABC	0.81	1	0.83	1	0.6	0.895	0.884		ABC	0.79	0.57	0.72	0.81	0.35	0.8	0.707
	GBC	0.81	1	0.83	1	0.6	0.895	0.9		GBC	0.77	0.58	0.72	0.84	0.33	0.803	0.718
AAC, DPC and PAAC	Method	sensitivity	specificity	accuracy	precision	mcc	f1	auc		Method	sensitivity_independent	specificity_independent	accuracy_independent	precision_independent	mcc_independent	f1_independent	auc_independent
	LR	0.9	0.78	0.87	0.9	0.68	0.9	0.832		LR	0.83	0.57	0.73	0.77	0.42	0.799	0.759
	GNB	0.76	0.6	0.73	0.9	0.29	0.824	0.725		GNB	0.82	0.69	0.79	0.88	0.49	0.849	0.779
	KNN	0.76	0.6	0.73	0.9	0.29	0.824	0.787		KNN	0.79	0.78	0.79	0.94	0.48	0.858	0.766
	DT	0.84	0.55	0.73	0.76	0.41	0.798	0.646		DT	0.8	0.47	0.66	0.67	0.29	0.729	0.614
	SVM	0.95	0.73	0.87	0.86	0.71	0.903	0.836		SVM	0.81	0.51	0.69	0.72	0.34	0.762	0.73
	RF	0.71	0.5	0.7	0.95	0.12	0.813	0.828		RF	0.78	0.86	0.79	0.97	0.48	0.865	0.76
	ABC	0.86	0.75	0.83	0.9	0.59	0.88	0.765		ABC	0.78	0.58	0.72	0.83	0.34	0.804	0.756
	GBC	0.77	0.75	0.77	0.95	0.39	0.851	0.828		GBC	0.78	0.67	0.76	0.89	0.4	0.831	0.767
AAC, DPC and CTD	Method	sensitivity	specificity	accuracy	precision	mcc	f1	auc		Method	sensitivity_independent	specificity_independent	accuracy_independent	precision_independent	mcc_independent	f1_independent	auc_independent
	LR	1	0.9	0.97	0.95	0.93	0.974	0.915		LR	0.67	0.29	0.57	0.73	-0.03	0.699	0.492
	GNB	0.79	0.67	0.77	0.9	0.4	0.841	0.678		GNB	0.8	0.55	0.71	0.77	0.36	0.785	0.692
	KNN	0.72	1	0.73	1	0.28	0.837	0.817		KNN	0.69	0.67	0.69	0.98	0.14	0.81	0.485
	DT	0.77	0.5	0.7	0.81	0.26	0.789	0.722		DT	0.68	0.31	0.54	0.62	-0.01	0.649	0.621
	SVM	1	1	1	1	1	1	0.949		SVM	0.74	0.52	0.69	0.84	0.24	0.787	0.653
	RF	0.77	0.75	0.77	0.95	0.39	0.851	0.901		RF	0.75	1	0.78	1	0.48	0.857	0.796
	ABC	0.87	0.86	0.87	0.95	0.67	0.908	0.874		ABC	0.79	0.57	0.72	0.81	0.35	0.8	0.748
	GBC	0.8	0.8	0.8	0.95	0.49	0.869	0.883		GBC	0.75	0.67	0.73	0.92	0.32	0.826	0.719
DPC, PAAC and CTD	Method	sensitivity	specificity	accuracy	precision	mcc	f1	auc		Method	sensitivity_independent	specificity_independent	accuracy_independent	precision_independent	mcc_independent	f1_independent	auc_independent
	LR	0.95	0.8	0.9	0.9	0.77	0.924	0.93		LR	0.74	0.46	0.66	0.78	0.19	0.759	0.582
	GNB	0.79	0.67	0.77	0.9	0.4	0.841	0.681		GNB	0.81	0.56	0.72	0.78	0.38	0.795	0.698
	KNN	0.86	0.75	0.83	0.9	0.59	0.88	0.866		KNN	0.68	0.31	0.54	0.62	-0.01	0.649	0.558
	DT	0.86	0.67	0.8	0.86	0.52	0.86	0.71		DT	0.73	0.44	0.65	0.77	0.17	0.749	0.56
	SVM	1	0.9	0.97	0.95	0.93	0.974	0.952		SVM	0.82	0.62	0.76	0.83	0.43	0.825	0.716
	RF	0.78	1	0.8	1	0.51	0.876	0.885		RF	0.74	0.89	0.76	0.98	0.4	0.843	0.752
	ABC	0.82	0.62	0.77	0.86	0.43	0.84	0.847		ABC	0.79	0.62	0.74	0.84	0.39	0.814	0.722
	GBC	0.77	0.75	0.77	0.95	0.39	0.851	0.866		GBC	0.78	0.67	0.76	0.89	0.4	0.831	0.698
AAC, PAAC and CTD	Method	sensitivity	specificity	accuracy	precision	mcc	f1	auc		Method	sensitivity_independent	specificity_independent	accuracy_independent	precision_independent	mcc_independent	f1_independent	auc_independent
	LR	0.95	0.8	0.9	0.9	0.77	0.924	0.923		LR	0.74	0.46	0.66	0.78	0.19	0.759	0.574
	GNB	0.79	0.45	0.67	0.71	0.26	0.748	0.684		GNB	0.8	0.41	0.57	0.5	0.22	0.615	0.623
	KNN	0.86	0.75	0.83	0.9	0.59	0.88	0.866		KNN	0.68	0.32	0.55	0.64	0.01	0.659	0.559
	DT	0.83	0.71	0.8	0.9	0.5	0.864	0.703		DT	0.77	0.47	0.66	0.72	0.24	0.744	0.62
	SVM	1	0.9	0.97	0.95	0.93	0.974	0.952		SVM	0.82	0.62	0.76	0.83	0.43	0.825	0.716
	RF	0.83	0.83	0.83	0.95	0.58	0.886	0.895		RF	0.76	0.83	0.77	0.97	0.42	0.852	0.78
	ABC	0.91	0.88	0.9	0.95	0.76	0.93	0.882		ABC	0.77	0.58	0.72	0.84	0.33	0.803	0.734
	GBC	0.81	1	0.83	1	0.6	0.895	0.914		GBC	0.79	0.59	0.73	0.83	0.37	0.81	0.732
AAC, DPC, PAAC and CTD	Method	sensitivity	specificity	accuracy	precision	mcc	f1	auc		Method	sensitivity_independent	specificity_independent	accuracy_independent	precision_independent	mcc_independent	f1_independent	auc_independent
	LR	0.95	0.8	0.9	0.9	0.77	0.924	0.923		LR	0.74	0.46	0.66	0.78	0.19	0.759	0.574
	GNB	0.79	0.67	0.77	0.9	0.4	0.841	0.686		GNB	0.81	0.56	0.72	0.78	0.38	0.795	0.697
	KNN	0.86	0.75	0.83	0.9	0.59	0.88	0.868		KNN	0.68	0.32	0.55	0.64	0.01	0.659	0.559
	DT	0.78	0.57	0.73	0.86	0.33	0.818	0.728		DT	0.7	0.35	0.56	0.62	0.06	0.658	0.617
	SVM	1	0.9	0.97	0.95	0.93	0.974	0.952		SVM	0.82	0.62	0.76	0.83	0.43	0.825	0.716
	RF	0.74	0.67	0.73	0.95	0.27	0.832	0.879		RF	0.74	0.8	0.74	0.97	0.36	0.84	0.776
	ABC	0.87	0.86	0.87	0.95	0.67	0.908	0.864		ABC	0.79	0.57	0.72	0.81	0.35	0.8	0.734
	GBC	0.8	0.8	0.8	0.95	0.49	0.869	0.876		GBC	0.81	0.73	0.79	0.91	0.48	0.857	0.714
