# Supplementary material for: Prediction of Phage Virion Proteins Using Machine Learning Methods
Source: Molecules. 2023 Feb 28;28(5):2238. doi: 10.3390/molecules28052238 (PMC10004995; doi:10.3390/molecules28052238)
Supplement: Supplementary file 1 [file molecules-28-02238-s001.zip › SupplementaryTableS2.xlsx]

## Sheet: Sheet1
Table S2. Best parameters for respective machine learning methods
Method	Best Parameters
LR	Penalty = l2 and C = 100
GNB	Does not support parameters
KNN	n_neighbors = 20, p = 1, weights = distance
DT	max_depth = 10, min_samples_leaf = 2, min_samples_split = 4
SVM	C = 10, gamma = 0.1, kernel = rbf
RF	n_estimators = 100, random_state = 42
ABC	n_estimators = 100, random_state = 42
GBC	n_estimators = 100, random_state = 42
