# Supplementary material for: Prediction of Phage Virion Proteins Using Machine Learning Methods
Source: Molecules. 2023 Feb 28;28(5):2238. doi: 10.3390/molecules28052238 (PMC10004995; doi:10.3390/molecules28052238)
Supplement: Supplementary file 1 [file molecules-28-02238-s001.zip › SupplementaryTableS3.xlsx]

## Sheet: Sheet1
Table S3. Performance measures of AAC and DPC features on the training dataset of Charoenkwan et al. version 2 (250 PVPs and 250 non-PVPs)
methods	sensitivity	specificity	accuracy	precision	mcc	f1	auc
LR	0.81	0.83	0.82	0.84	0.64	0.825	0.86
GNB	0.78	0.74	0.76	0.72	0.52	0.749	0.794
KNN	0.88	0.7	0.76	0.6	0.55	0.714	0.827
DT	0.58	0.58	0.58	0.56	0.16	0.57	0.764
SVM	0.8	0.8	0.8	0.8	0.6	0.8	0.848
RF	0.71	0.84	0.76	0.88	0.54	0.786	0.858
ABC	0.75	0.82	0.78	0.84	0.56	0.792	0.802
GBC	0.81	0.83	0.82	0.84	0.64	0.825	0.861
