# Supplementary material for: Prediction of Phage Virion Proteins Using Machine Learning Methods
Source: Molecules. 2023 Feb 28;28(5):2238. doi: 10.3390/molecules28052238 (PMC10004995; doi:10.3390/molecules28052238)
Supplement: Supplementary file 1 [file molecules-28-02238-s001.zip › SupplementaryTableS4.xlsx]

## Sheet: Sheet1
Table S3. Performance measures of AAC and DPC features on the independent dataset of Charoenkwan et al. version 2 (63 PVPs and 63 non-PVPs)
methods	sensitivity_ind	specificity_ind	accuracy_ind	precision_ind	mcc_ind	f1_ind	auc_ind
LR	0.8	0.74	0.77	0.71	0.54	0.752	0.889
GNB	0.76	0.69	0.72	0.65	0.45	0.701	0.783
KNN	0.93	0.62	0.68	0.4	0.44	0.559	0.818
DT	0.67	0.62	0.64	0.56	0.29	0.61	0.675
SVM	0.8	0.77	0.79	0.76	0.57	0.779	0.869
RF	0.77	0.77	0.77	0.76	0.54	0.765	0.825
ABC	0.77	0.77	0.77	0.76	0.54	0.765	0.789
GBC	0.74	0.72	0.73	0.71	0.46	0.725	0.802
